# Supplementary material for: Multi-Objective Optimization of Adhesive Joint Strength and Elastic Modulus of Adhesive Epoxy with Active Learning
Source: Materials (Basel). 2024 Jun 12;17(12):2866. doi: 10.3390/ma17122866 (PMC11204689; doi:10.3390/ma17122866)
Supplement: Supplementary file 1 [file materials-17-02866-s001.zip]

Archive with 1 entries (1 files):
- materials-2996338-supplementary.pdf
